# Supplementary material for: Structure of the thermo-sensitive TRP channel TRP1 from the alga Chlamydomonas reinhardtii
Source: Nat Commun. 2019 Sep 13;10:4180. doi: 10.1038/s41467-019-12121-9 (PMC6744473; doi:10.1038/s41467-019-12121-9)
Supplement: Supplementary file 3 — Source Data [file 41467_2019_12121_MOESM3_ESM.xlsx]

## Sheet: Figure 1
Fig. 1b
	Current, pA																					Mean:	SE:
	at 150 mV	5.237	5.31	6.403	8.636	5.45	9.54	10.04	5.786	5.573	10.26	6.567	5.774	8.868								7.188	0.54273
	at 120 mV	6.3	5.45	5.69	5.8	5	5.9	5.1	5.7	5	5.69	6.3										5.63	0.13879
	at 100 mV	2.997	3.162	3.217	3.235	5.847	2.5	3.046	4.364	4.572	5.005											3.7945	0.34198
	at 60 mV	1.671	1.57	2.166	2.637	1.904	1.916	2.277														2.02014	0.13944
	at 40 mV	0.964	2.085	0.79	0.15	2.14																1.2258	0.38664
	at 20 mV	0.575	0.476	0.684																		0.57833	0.06007
	0	0	0	0.0005																		0.000166667	0.000166667
	at -20 mV	-0.975	-0.961	-1.019	-0.728																	-0.92075	0.06543
	at -40 mV	-1.496	-0.89	-1.68																		-1.35533	0.23865
	at -60 mV	-1.825	-2.028	-0.83	-2.54																	-1.80575	0.35835
	at -100 mV	-2.148	-2.021	-2.266	-2.294	-2.661	-2.417	-3.662	-2.563	-2.85	-2.588	-2.1	-2.81	-3.839	-3.705	-3.314	-3.278	-3.802	-2.991	-3.113		-2.86432	0.13815
	at -120 mV	-2.98	-3.12	-3.86	-4.3																	-3.565	0.31192
	at -150 mV	-4.4	-5.231	-4.887	-4.55	-4.25	-3.13	-3.42	-3.15	-7.06	-2.29											-4.2368	0.42648
Fig. 1d	Po at:											Mean:	SE:
	22oC, at -100 mV	0.13	0.019	0.051	0.025	0.061	0.075	0.087				0.064	0.01442
	22oC, at +100 mV	0.02	0.161	0.022	0.046	0.204	0.035	0.216	0.059			0.09538	0.02962
	28oC, at -100 mV	0.489	0.213	0.479	0.264	0.209	0.665	0.623	0.287			0.40363	0.06502
	28oC, at +100 mV	0.696	0.75	0.369	0.862	0.379	0.54	0.657	0.885	0.855		0.66589	0.06631
Fig. 1f	Po at:											Mean:	SE:
	22oC	0.02	0.161	0.022	0.046	0.204	0.035	0.216	0.059			0.09538	0.02962
	25oC	0.057	0.15	0.03	0.218							0.11375	0.04322
	26oC	0.298	0.443	0.08	0.183	0.04						0.2088	0.07367
	27oC	0.085	0.164	0.115	0.15	0.255	0.696	0.187				0.236	0.07934
	28oC	0.696	0.75	0.369	0.862	0.379	0.54	0.657	0.885	0.855		0.66589	0.06631
	insert - the same	data in log scale for Po
Fig. 1h	Po										Mean:	SE:
	TRP1	0.896	0.715	0.8162	0.44	0.545	0.728	0.85			0.71289	0.06285
	After GdCl3	0.0154	0.0032	0.0011	0.0015						0.0053	0.0034
	After BCTC	0.0097	0.017	0.0016	0.0075						0.00895	0.00318

## Sheet: Figure S5
Fig. S5c
	TRP1	Current, pA																							Mean:	SE:
		at 150 mV	5.237	6.7	6.421	5.31	6.572	7.959	6.335	5.786	5.573	7.794	6.403	8.636	5.45	9.54	10.04	10.26	7.947	8.478	6.567	5.774	8.868		7.22143	0.34868
		at 120 mV	6.3	5.45	5.69	5.8	5	5.9	5.1	5.7	5	5.69	6.3												5.63	0.13879
		at 100 mV	3.558	3.162	3.632	3.712	3.695	4.136	3.942	2.997	3.046	4.364	3.76	4.169	3.5	2.5	3.418	3.217	3.235	5.847	3.986	4.572	5.005		3.78348	0.16306
		at 60 mV	1.671	1.57	2.166	2.637	1.904	1.916	2.277																2.02014	0.13944
		at 40 mV	0.964	0.991	2.085	0.961	1.125																		1.2252	0.21705
		at 20 mV	0.575	0.476	0.684																				0.57833	0.06007
		0	0	0	0																				0	0
		at -20 mV	-0.975	-0.459	-0.378																				-0.604	0.18697
		at -40 mV	-1.496	-0.89	-0.667																				-1.01767	0.24768
		at -60 mV	-1.825	-2.028	-1.945																				-1.93267	0.05892
		at -100 mV	-2.148	-2.021	-2.266	-2.294	-2.661	-2.417	-3.662	-2.563	-2.85	-2.588	-2.1	-2.81	-3.839	-3.705	-3.314	-3.278	-3.802	-2.991	-3.113				-2.86432	0.13815
		at -120 mV	-3.6	-2.98	-3.12	-3.86	-3.68	-4.3	-3.45	-3.3															-3.53625	0.14993
		at -150 mV	-4.4	-5.231	-4.887	-4.55	-4.25	-3.13	-4.13	-3.42															-4.24975	0.24779
	PLD	Current, pA							Mean:	SE:
		at 180 mV	1.764	1.355	2.177				1.76533	0.23729
		at 150 mV	1.44	1.21	0.623	2.03			1.32575	0.29101
		at 100 mV	0.736	1.518	0.069	1.519	0.099		0.7882	0.32106
		0	0	0	0				0	0
		at -100 mV	-0.647	-0.603	-0.255	-1.031			-0.634	0.15874
		at -140 mV	-1.47	-1.058	-0.7053				-1.07777	0.22097
		at -150 mV	-1.273	-1.054	-1.165	-1.614	-0.625		-1.1462	0.16053
		at -160 mV	-1.83	-1.154	-0.627				-1.20367	0.34816
		at -170 mV	-1.35	-1.045	-1.613				-1.336	0.16412
		at -180 mV	-1.52	-0.99	-1.91				-1.47333	0.2666
	PreS1	Current, pA							Mean:	SE:
		at 150 mV	6.55	5.59	6.68	6.93	6.45		6.44	0.2272
		at 100 mV	4.72	3.89	3.92				4.17667	0.2718
		0	0	0	0				0	0
		at -100 mV	-3.11	-3.15	-2.55				-2.93667	0.19368
		at -150 mV	-4.56	-4.218	-4.59	-4.16			-4.382	0.11222
Fig. S5d	Po for:											Mean:	SE:
	TRP1	0.696	0.75	0.369	0.862	0.379	0.54	0.657	0.885	0.855		0.66589	0.06631
	TRP1_PLD	0.0354	0.0054	0.0002	0.014	0.0046	0.008					0.01127	0.00517
	TRP1_PreS1	0.0164	0.0032	0.0011	0.002	0.0012	0.0042	0.0018				0.00427	0.00206
	TRP1_PreS1 alone	0.0026	0.0001	0.0057	1e-05	0.0016	0.0006	0.0048	0.017			0.00405	0.002

## Sheet: Figure S7
Fig. S7b	Po						Mean:	SD:	SE:
	Control	0.29	0.45	0.64	0.56		0.485	0.15155	0.07577
	After DTT	0.0001	1e-09	2e-07	0		2.50503e-05	4.99666e-05	2.49833e-05
